# Supplementary material for: Long-term population projections: Scenarios of low or rebounding fertility
Source: PLoS One. 2024 Apr 4;19(4):e0298190. doi: 10.1371/journal.pone.0298190 (PMC10994275; doi:10.1371/journal.pone.0298190)
Supplement: S1 Data — This figure mimics Fig 5 from the main text, except that it presents global population size when long-run life expectancy is 100 years (left axis) or 120 years (right axis). (TXT) [file pone.0298190.s007.txt]

Data and Code
The Python program that implements the cohort component model, CSV output from the model, and the Stata dofile we use to compile the figures from the output are all available on Github:
https://github.com/gagemweston/PWI-Population-Projections.
